# Supplementary material for: Integration of Transcriptome Resequencing and Quantitative Proteomics Analyses of Collagenase VII-Induced Intracerebral Hemorrhage in Mice
Source: Front Genet. 2020 Dec 17;11:551065. doi: 10.3389/fgene.2020.551065 (PMC7793737; doi:10.3389/fgene.2020.551065)
Supplement: Supplementary Table 1 — Seventy eight DElncRNA–DEmiRNA relationships in the ceRNA network. [file Table_1.XLSX]

## Sheet: Sheet1
Seq1	Seq2	Tot Score	Tot Energy	Max Score	Max Energy	Strand	Len1	Len2	Positions
mmu-miR-141-5p	Gm4710	854	-137.33	180	-28.63	2	22	28016	143 24629 5259 633 13946 9903
mmu-miR-141-5p	B230323A14Rik	1545	-273.41	146	-28.21	4	22	69053	25497 47576 63981 12 18006 17902 45722 3232 16152 44075 1805 44212
mmu-miR-141-5p	Gm16551	1427	-247.22	151	-25.58	5	22	41211	36022 11311 18304 37822 16830 27899 3329 7574 18215 3161 544
mmu-miR-141-5p	8030442B05Rik	1872	-307.64	151	-26.22	6	22	60134	53695 12066 766 2318 8188 34055 34089 13240 28991 10110 18428 29425 37369 51579
mmu-miR-141-5p	E230016K23Rik	1218	-201.23	152	-24.47	8	22	41632	28119 15095 4945 2686 27865 2728 32744 23024 19273
mmu-miR-141-5p	A730006G06Rik	1077	-178.29	147	-26.93	9	22	25589	6663 20810 7701 14512 16706 3189 21237 23440
mmu-miR-141-5p	Gm29683	2679	-416.41	160	-25.72	13	22	65350	43168 39009 8523 3560 50676 28697 51005 1106 26458 8470 41330 58513 64560 12865 53748 61416 26496 19130 14592
mmu-miR-141-5p	A330076C08Rik	826	-129.6	166	-23.68	15	22	22898	4566 22527 1973 15303 1946 15213
mmu-miR-141-5p	A230001M10Rik	5690	-951.61	165	-29.71	19	22	182727	20077 74673 57106 23509 25578 58264 85702 72079 175072 150185 159275 120071 79275 126160 157522 85769 7450 161232 19782 41994 30 45523 180611 94227 156136 159954 44620 79605 8016 146971 13095 42602 57454 83110 61329 76706 116834 164157 78657 120919 132540 162860
mmu-miR-141-5p	C030029H02Rik	2002	-336.11	162	-24.53	22	22	50187	38097 34664 33992 6073 3108 177 19951 1735 5787 4633 38285 42263 23388 46832 5293
mmu-miR-141-5p	AU023762	3266	-555.12	151	-26.74	24	22	90406	17093 61637 65781 49711 81060 72767 77894 47864 13230 45900 32596 61004 62437 68299 19283 23251 68504 86570 28772 87804 9053 34020 39928 82151 25709
mmu-miR-141-3p	A230001M10Rik	1838	-276.48	165	-22.83	50	22	182727	9642 71840 47722 93386 83989 76147 105611 95112 102685 120887 36954 105000 105746
mmu-miR-182-5p	B230323A14Rik	972	-148.06	157	-23.32	159	25	69053	4938 42533 59110 32077 41358 1871 52735
mmu-miR-182-5p	Gm16551	796	-130.07	142	-24.66	160	25	41211	28875 29567 9517 5961 14808 12061
mmu-miR-182-5p	Gm29683	1655	-257.36	160	-23.84	168	25	65350	18082 32759 32831 43933 4065 63010 8394 312 21445 58450 16515 26334
mmu-miR-182-5p	A230001M10Rik	3129	-504.2	177	-25.51	174	25	182727	83790 83058 113698 24610 22627 88441 151731 56119 84779 177512 89214 130676 151562 63313 77626 42682 98633 122405 3789 4826 67861 96584 106871
mmu-miR-182-5p	C030029H02Rik	1061	-179.61	152	-26.4	177	25	50187	43471 18099 5919 43819 26661 35294 18954 15149
mmu-miR-183-5p	A230001M10Rik	928	-148.7	154	-22.57	205	22	182727	74435 71938 99523 93405 120747 56122 124947
mmu-miR-200b-5p	B230323A14Rik	1190	-201.98	168	-24.89	252	22	69053	2133 62655 27942 10711 10769 34496 34928 11022 41489
mmu-miR-200b-5p	8030442B05Rik	1011	-176.75	132	-26.97	254	22	60134	13451 36181 5886 17659 49078 14789 18637 38599
mmu-miR-200b-5p	Gm29683	1857	-306.38	144	-26.44	261	22	65350	40884 34646 30448 59876 31874 28792 47877 17211 44765 49126 32304 61059 32820 39059
mmu-miR-200b-5p	A230001M10Rik	3467	-562.09	158	-24.58	267	22	182727	33672 54277 61329 22351 72418 84313 90624 155027 61054 125939 98086 98900 26444 11239 162189 118189 46916 77284 110382 175988 5853 152362 51338 124483 18374 96392
mmu-miR-200b-5p	C030029H02Rik	840	-132.98	155	-24.07	270	22	50187	39765 14086 44889 8590 10287 46695
mmu-miR-200b-5p	AU023762	1074	-180.22	163	-26.83	272	22	90406	52857 90127 14980 81937 25473 4252 69295 25739
mmu-miR-200a-5p	B230323A14Rik	1305	-220.13	143	-26.78	314	22	69053	62655 48870 9454 27941 10769 4043 18214 12728 1852 48784
mmu-miR-200a-5p	8030442B05Rik	1135	-199.24	131	-26.16	316	22	60134	3610 28170 24828 57831 52911 18341 38600 54986 8188
mmu-miR-200a-5p	E230016K23Rik	1032	-175.9	138	-24.19	318	22	41632	14627 22084 7122 19195 36565 26844 34722 4152
mmu-miR-200a-5p	Gm29683	1156	-212.71	137	-27.02	323	22	65350	28792 47877 16292 46656 17211 57945 39059 30225 18030
mmu-miR-200a-5p	A230001M10Rik	3221	-532.01	168	-31.46	329	22	182727	16880 61329 90625 162189 42001 79570 61140 64945 89854 99958 54272 5856 81719 136242 41110 72084 168554 176089 106908 157414 18374 105924 61346 156111
mmu-miR-200a-5p	AU023762	1345	-214.82	162	-22.58	334	22	90406	52859 54138 77874 23429 29862 43646 45490 61809 25276 82019
mmu-miR-96-5p	Gm29683	841	-134.41	148	-26.17	385	23	65350	25950 22998 16517 18714 38563 28252
mmu-miR-96-5p	A230001M10Rik	1622	-257.18	154	-23.24	391	23	182727	29211 18704 121163 98682 135259 10014 96385 161231 127567 167153 175229 87254
mmu-miR-96-5p	AU023762	1008	-156.64	162	-27.65	396	23	90406	77730 2886 1260 74333 42659 57372 32056
mmu-miR-200c-3p	A230001M10Rik	1525	-245.29	164	-25.65	422	23	182727	111295 127632 47721 71839 142005 120482 115042 66242 16710 96375 119311
mmu-miR-223-3p	8030442B05Rik	814	-138.68	149	-24.94	440	22	60134	50450 54721 55473 3440 44037 14773
mmu-miR-223-3p	A230001M10Rik	1919	-305.23	154	-23.59	453	22	182727	76000 158339 78033 119080 78731 155588 30988 140279 76613 57059 113906 147583 151308 56457
mmu-miR-7a-5p	Gm29683	831	-131.14	158	-23.49	478	23	65350	15602 60742 23356 59655 39317 14401
mmu-miR-7a-5p	A230001M10Rik	1243	-195.21	147	-22.68	484	23	182727	114505 122524 50630 43183 31739 37234 36822 88540 68235
mmu-miR-7a-5p	AU023762	851	-127.99	155	-22.56	489	23	90406	3679 31078 4083 52349 5423 52381
mmu-miR-217-5p	B230323A14Rik	937	-149.82	157	-23.09	500	23	69053	47415 53350 48216 6100 41145 59011 43866
mmu-miR-217-5p	8030442B05Rik	3227	-569.23	142	-24.72	502	23	60134	6226 59068 6448 48317 48408 48432 48591 48693 48784 48852 49069 19778 3352 46715 48500 48659 48727 48818 48886 48466 48625 23449 29210 49011 49103
mmu-miR-217-5p	A230001M10Rik	2340	-404.3	147	-26.89	515	23	182727	74211 31375 62734 116603 27068 62715 127632 35133 123432 149501 89432 93660 98271 124944 20668 145994 180948 172032
mmu-miR-217-5p	C030029H02Rik	1087	-182.1	160	-26.13	518	23	50187	48781 16463 19655 36528 25124 11439 15600 38784
mmu-miR-217-5p	AU023762	1434	-237.81	153	-25.43	520	23	90406	85860 23654 33438 89826 32693 81577 28188 87316 87754 58736 82808
mmu-miR-429-3p	8030442B05Rik	842	-136.03	168	-27	533	22	60134	7370 25841 893 57747 27194 12041
mmu-miR-216b-5p	A230001M10Rik	1051	-167.93	143	-22.87	639	22	182727	15070 30425 45155 11993 145998 27537 72708 72982
mmu-miR-669b-5p	B230323A14Rik	1375	-233.75	156	-26.9	655	22	69053	15981 52957 10278 16851 29680 24508 29653 3332 54813 9947
mmu-miR-669b-5p	E230016K23Rik	916	-146.93	154	-22.06	659	22	41632	19878 23715 9584 13223 12109 8438 12128
mmu-miR-669b-5p	C030013G03Rik	1413	-212.72	142	-25.43	661	22	12734	4447 4605 4714 4818 4922 4976 5138 5246 5408 10671
mmu-miR-669b-5p	A230001M10Rik	3078	-478.12	176	-26.16	670	22	182727	18486 107736 63797 118229 102096 95617 91896 92349 43415 113392 145832 60378 36950 95648 182561 140977 70585 103231 870 7960 75481 141601
mmu-miR-669b-5p	AU023762	1465	-263.74	152	-28.51	675	22	90406	24393 35336 18022 89932 66856 74902 62765 66997 66307 72734 76590
mmu-miR-669c-5p	B230323A14Rik	2837	-503.24	174	-28.64	686	22	69053	52959 15983 49618 29577 49359 53158 1343 22581 53091 65148 52600 17313 49121 49462 54839 49084 49513 49053 49199 2952 42322
mmu-miR-669c-5p	Gm16551	1789	-320.01	152	-27.54	687	22	41211	29702 31688 13853 26400 16054 23930 20791 28066 31908 14458 22375 31792 31838 34598
mmu-miR-669c-5p	8030442B05Rik	2001	-346.27	164	-30.08	688	22	60134	41802 52419 2123 42892 27821 2045 57639 57591 35344 41748 24065 8793 52263 52287 59611
mmu-miR-669c-5p	E230016K23Rik	1370	-223.3	158	-26.12	690	22	41632	13527 19817 20342 12155 36698 22637 34376 12124 17813 16248
mmu-miR-669c-5p	A730006G06Rik	1592	-260.03	172	-27.28	691	22	25589	21118 11122 21322 21218 7008 4214 4150 20195 4436 17473 2438
mmu-miR-669c-5p	C030013G03Rik	814	-152.68	175	-30.54	692	22	12734	10485 9882 11607 11639 6443 11687
mmu-miR-669c-5p	Gm29683	1169	-213.72	150	-26.7	695	22	65350	579 18760 10476 11990 21555 56276 16932 51878 37518
mmu-miR-669c-5p	A230001M10Rik	4006	-690.96	160	-26.66	701	22	182727	90739 7291 146269 108563 33359 127962 145832 77763 140771 11052 46898 90780 99325 91817 35898 30595 38069 79782 126095 127856 4777 24623 75260 141616 38035 133226 174146 130158 92331 145784
mmu-miR-669c-5p	C030029H02Rik	1315	-231.72	146	-25.74	704	22	50187	8449 13993 26210 26038 49590 25985 26093 40152 20327 30562
mmu-miR-669c-5p	AU023762	3537	-603.15	151	-28.78	706	22	90406	63528 66681 70687 76091 76592 80791 31864 67122 75080 72730 29034 21490 66726 84408 63282 48046 66858 66800 88626 69395 67954 40619 53136 77488 36212 24395
mmu-miR-669o-5p	B230323A14Rik	1678	-277.12	181	-26.21	748	23	69053	15981 52957 65146 2948 49343 38097 49119 49460 54813 48965 67937 53572
mmu-miR-669o-5p	Gm16551	1195	-200.16	153	-26.37	749	23	41211	13852 36058 28204 31836 31906 31734 20345 31790 40519
mmu-miR-669o-5p	8030442B05Rik	1249	-199.39	173	-23.18	750	23	60134	41800 20246 58268 55558 8783 52285 24896 57628 58609
mmu-miR-669o-5p	A230001M10Rik	1789	-288.89	149	-24.82	763	23	182727	18677 157603 74090 18486 46898 92347 46765 37759 102641 141595 870 145814 18224
mmu-miR-669o-5p	C030029H02Rik	1066	-173.52	155	-27.46	766	23	50187	8448 26202 3560 26225 16994 22295 38656 26125
mmu-miR-669o-5p	AU023762	3017	-490.03	153	-25.33	768	23	90406	66856 76089 67168 66034 25684 55522 67118 24393 76590 89704 19940 78483 72728 53151 48044 82328 82140 62731 79871 66997 48924 89684
mmu-miR-3470b	Gm4710	749	-136.19	132	-27.24	839	21	28016	25314 10273 17789 7641 11909 15589
mmu-miR-3470b	B230323A14Rik	2682	-468.42	163	-39.36	841	21	69053	44793 63257 60277 43614 41754 21572 14065 8093 68626 35997 48598 41342 51499 25590 40648 51428 27333 36279 44822 50476
mmu-miR-3470b	Gm16551	2050	-363.9	177	-38.9	842	21	41211	18636 32796 25129 35860 40646 33684 1023 8951 3356 17944 23598 2410 40388 19989 28012
mmu-miR-3470b	8030442B05Rik	3314	-617.63	171	-39.36	843	21	60134	37153 18054 28171 31812 59218 36149 5151 51699 5486 48196 37529 290 52852 40990 16135 10796 18083 27189 28200 39669 9759 40509 46906 27658
mmu-miR-3470b	E230016K23Rik	2227	-396.21	165	-39.36	845	21	41632	40702 3169 32046 8592 35737 19650 17773 23964 22760 3198 10627 11931 6321 1158 4121 25124
mmu-miR-3470b	A730006G06Rik	2008	-362.46	152	-29.85	846	21	25589	8414 10036 1751 4629 7301 22424 21714 996 16612 21076 1722 16332 5711 5748 4488
mmu-miR-3470b	Gm29683	2939	-540.66	163	-39.36	850	21	65350	29067 25493 37735 20910 8776 20784 8612 15427 20755 42787 30606 3161 10247 26825 51074 22971 26527 32136 59092 53067 29096 60630
mmu-miR-3470b	A330076C08Rik	927	-161.93	157	-26.82	852	21	22898	15803 13944 10868 11614 17914 10126 6588
mmu-miR-3470b	A230001M10Rik	8077	-1372.96	187	-40.95	856	21	182727	91996 168339 40996 90115 123853 175874 50681 85745 72093 93716 101947 73053 88476 3467 15927 88605 64721 21252 33779 55261 134240 83882 127569 182340 79635 95110 5815 130845 85904 163312 173388 173600 173812 24765 145283 91458 48128 6751 28092 124952 10640 125643 15072 21149 61141 79996 130274 93592 74497 100014 127191 146003 30425 50658 90144 15365 162463 13030 107454
mmu-miR-3470b	C030029H02Rik	2919	-527.52	178	-40.27	859	21	50187	6209 18086 47957 31432 473 15050 48241 26338 7647 17488 34833 1588 44105 6239 40896 25102 36731 13215 24947 23495 36598 13698
mmu-miR-3470b	AU023762	2870	-542.17	195	-45.92	861	21	90406	54643 17549 4138 32361 17577 64611 54560 49464 79706 34435 88921 87381 57368 19322 38898 17810 62030 65082 29863 33520 70451
