# Supplementary material for: Integration of Transcriptome Resequencing and Quantitative Proteomics Analyses of Collagenase VII-Induced Intracerebral Hemorrhage in Mice
Source: Front Genet. 2020 Dec 17;11:551065. doi: 10.3389/fgene.2020.551065 (PMC7793737; doi:10.3389/fgene.2020.551065)
Supplement: Supplementary Table 2 — One hundred and nineteen DEmiRNA–DEmRNA relationships in the ceRNA network. [file Table_2.XLSX]

## Sheet: Sheet1
miRNA	MIMATid	Gene	EntrezID	RefseqID	miRWalk	Microt4	miRanda	mirbridge	miRDB	miRMap	miRNAMap	Pictar2	PITA	RNA22	RNAhybrid	Targetscan	SUM
mmu-miR-141-3p	MIMAT0000153	C3ar1	12267	NM_009779	1	1	1	0	1	1	0	0	1	1	1	1	9
mmu-miR-141-3p	MIMAT0000153	Egr2	13654	NM_010118	1	1	1	0	0	1	1	0	1	1	1	1	9
mmu-miR-141-3p	MIMAT0000153	Sell	20343	NM_011346	1	1	1	0	1	1	0	0	1	1	1	1	9
mmu-miR-141-3p	MIMAT0000153	Slc17a6	140919	NM_080853	1	1	1	0	0	1	1	0	1	1	1	1	9
mmu-miR-141-3p	MIMAT0000153	Brs3	12209	NM_009766	1	1	1	0	0	1	0	0	1	1	1	1	8
mmu-miR-141-3p	MIMAT0000153	Calcr	12311	NM_007588	1	1	1	0	1	1	0	0	0	1	1	1	8
mmu-miR-141-3p	MIMAT0000153	Sim1	20464	NM_011376	1	1	1	0	0	1	0	0	1	1	1	1	8
mmu-miR-141-3p	MIMAT0000153	Cytip	227929	NM_139200	1	1	1	0	0	1	0	0	1	1	1	1	8
mmu-miR-141-3p	MIMAT0000153	Tmem154	320782	NM_177260	1	1	1	0	0	1	0	0	1	1	1	1	8
mmu-miR-141-3p	MIMAT0000153	Ms4a15	545279	NM_001034898	1	1	1	0	0	1	0	0	1	1	1	1	8
mmu-miR-141-5p	MIMAT0004533	C3ar1	12267	NM_009779	1	1	1	0	1	1	0	0	0	1	1	1	8
mmu-miR-141-5p	MIMAT0004533	Il4ra	16190	NM_001008700	1	1	1	0	1	1	0	0	0	1	1	1	8
mmu-miR-182-5p	MIMAT0000211	Sim1	20464	NM_011376	1	1	1	0	1	1	0	0	1	1	1	1	9
mmu-miR-182-5p	MIMAT0000211	Nr5a2	26424	NM_030676	1	1	1	0	0	1	1	0	1	1	1	1	9
mmu-miR-182-5p	MIMAT0000211	Nr2f2	11819	NM_009697	1	1	1	0	1	1	0	0	0	1	1	1	8
mmu-miR-182-5p	MIMAT0000211	Arc	11838	NM_018790	1	1	1	0	0	1	0	0	1	1	1	1	8
mmu-miR-182-5p	MIMAT0000211	Isl1	16392	NM_021459	1	1	1	0	0	1	1	0	1	0	1	1	8
mmu-miR-182-5p	MIMAT0000211	Mmp8	17394	NM_008611	1	1	1	0	0	1	0	0	1	1	1	1	8
mmu-miR-182-5p	MIMAT0000211	Zfp36	22695	NM_011756	1	1	1	0	0	1	0	0	1	1	1	1	8
mmu-miR-183-5p	MIMAT0000212	Kcnj14	211480	NM_145963	1	1	1	0	1	1	0	0	1	1	1	1	9
mmu-miR-183-5p	MIMAT0000212	Pgr15l	245526	NM_001033361	1	1	1	0	1	1	0	0	1	1	1	1	9
mmu-miR-183-5p	MIMAT0000212	Osmr	18414	NM_011019	1	1	1	0	0	1	0	0	1	1	1	1	8
mmu-miR-183-5p	MIMAT0000212	Ptges	64292	NM_022415	1	1	1	0	0	1	0	0	1	1	1	1	8
mmu-miR-183-5p	MIMAT0000212	Klhl31	244923	NM_172925	1	1	1	0	0	1	0	0	1	1	1	1	8
mmu-miR-200a-5p	MIMAT0004619	Nr4a1	15370	NM_010444	1	1	1	0	1	1	0	0	0	1	1	1	8
mmu-miR-200a-5p	MIMAT0004619	Msr1	20288	NM_031195	1	1	1	0	1	1	0	0	0	1	1	1	8
mmu-miR-200b-5p	MIMAT0004545	Nr4a1	15370	NM_010444	1	1	1	0	1	1	0	0	0	1	1	1	8
mmu-miR-200b-5p	MIMAT0004545	Msr1	20288	NM_031195	1	1	1	0	1	1	0	0	0	1	1	1	8
mmu-miR-200b-5p	MIMAT0004545	Egfl6	54156	NM_019397	1	1	1	0	1	1	0	0	0	1	1	1	8
mmu-miR-200c-3p	MIMAT0000657	C3ar1	12267	NM_009779	1	1	1	0	1	1	0	0	1	1	1	1	9
mmu-miR-200c-3p	MIMAT0000657	Cyp1b1	13078	NM_009994	1	1	1	0	0	1	0	0	1	1	1	1	8
mmu-miR-200c-3p	MIMAT0000657	Irs4	16370	NM_010572	1	1	1	0	1	1	0	0	1	0	1	1	8
mmu-miR-200c-3p	MIMAT0000657	Mmp12	17381	NM_008605	1	1	1	0	0	1	0	0	1	1	1	1	8
mmu-miR-200c-3p	MIMAT0000657	Penk	18619	NM_001002927	1	1	1	0	1	1	0	0	1	0	1	1	8
mmu-miR-200c-3p	MIMAT0000657	Pthlh	19227	NM_008970	1	1	1	0	1	1	0	0	0	1	1	1	8
mmu-miR-200c-3p	MIMAT0000657	Ccl9	20308	NM_011338	1	1	1	0	1	1	0	0	1	0	1	1	8
mmu-miR-200c-3p	MIMAT0000657	Rnf125	67664	NM_026301	1	1	1	0	0	1	0	0	1	1	1	1	8
mmu-miR-200c-3p	MIMAT0000657	Steap4	117167	NM_054098	1	1	1	0	0	1	0	0	1	1	1	1	8
mmu-miR-217-5p	MIMAT0000679	Thbs1	21825	NM_011580	1	1	1	0	1	1	0	0	1	1	1	1	9
mmu-miR-217-5p	MIMAT0000679	Egr2	13654	NM_010118	1	0	1	0	0	1	1	0	1	1	1	1	8
mmu-miR-217-5p	MIMAT0000679	Sell	20343	NM_011346	1	1	1	0	0	1	0	0	1	1	1	1	8
mmu-miR-217-5p	MIMAT0000679	Tgm2	21817	NM_009373	1	1	1	0	0	1	0	0	1	1	1	1	8
mmu-miR-223-3p	MIMAT0000665	Calcr	12311	NM_007588	1	1	1	0	1	1	0	0	0	1	1	1	8
mmu-miR-223-3p	MIMAT0000665	Mt2	17750	NM_008630	1	1	1	0	1	1	0	0	1	0	1	1	8
mmu-miR-223-3p	MIMAT0000665	Vim	22352	NM_011701	1	1	1	0	0	1	1	0	1	0	1	1	8
mmu-miR-223-3p	MIMAT0000665	Pgr15l	245526	NM_001033361	1	1	1	0	0	1	0	0	1	1	1	1	8
mmu-miR-429-3p	MIMAT0001537	C3ar1	12267	NM_009779	1	1	1	0	1	1	0	0	1	1	1	1	9
mmu-miR-429-3p	MIMAT0001537	Irs4	16370	NM_010572	1	1	1	0	1	1	0	0	1	0	1	1	8
mmu-miR-429-3p	MIMAT0001537	Penk	18619	NM_001002927	1	1	1	0	1	1	0	0	1	0	1	1	8
mmu-miR-429-3p	MIMAT0001537	Ccl9	20308	NM_011338	1	1	1	0	1	1	0	0	1	0	1	1	8
mmu-miR-429-3p	MIMAT0001537	Rnf125	67664	NM_026301	1	1	1	0	0	1	0	0	1	1	1	1	8
mmu-miR-429-3p	MIMAT0001537	Steap4	117167	NM_054098	1	1	1	0	0	1	0	0	1	1	1	1	8
mmu-miR-669b-5p	MIMAT0003476	Eomes	13813	NM_010136	1	1	1	0	1	1	0	0	1	1	1	1	9
mmu-miR-669b-5p	MIMAT0003476	Gcnt1	14537	NM_173442	1	1	1	0	1	1	0	0	1	1	1	1	9
mmu-miR-669b-5p	MIMAT0003476	Lox	16948	NM_010728	1	1	1	0	1	1	0	0	1	1	1	1	9
mmu-miR-669b-5p	MIMAT0003476	Six6	20476	NM_011384	1	1	1	0	1	1	0	0	1	1	1	1	9
mmu-miR-669b-5p	MIMAT0003476	Ms4a6c	73656	NM_028595	1	1	1	0	1	1	0	0	1	1	1	1	9
mmu-miR-669b-5p	MIMAT0003476	Kcnj14	211480	NM_145963	1	1	1	0	1	1	0	0	1	1	1	1	9
mmu-miR-669b-5p	MIMAT0003476	Ggta1	14594	NM_010283	1	1	1	0	0	1	0	0	1	1	1	1	8
mmu-miR-669b-5p	MIMAT0003476	Isl1	16392	NM_021459	1	1	1	0	0	1	0	0	1	1	1	1	8
mmu-miR-669b-5p	MIMAT0003476	Ptx3	19288	NM_008987	1	1	1	0	1	1	0	0	1	0	1	1	8
mmu-miR-669b-5p	MIMAT0003476	Sell	20343	NM_011346	1	1	1	0	1	1	0	0	1	0	1	1	8
mmu-miR-669b-5p	MIMAT0003476	Selp	20344	NM_011347	1	1	1	0	1	1	0	0	1	0	1	1	8
mmu-miR-669b-5p	MIMAT0003476	Tacr3	21338	NM_021382	1	1	1	0	0	1	0	0	1	1	1	1	8
mmu-miR-669b-5p	MIMAT0003476	Slc43a3	58207	NM_021398	1	1	1	0	0	1	0	0	1	1	1	1	8
mmu-miR-669b-5p	MIMAT0003476	Gpr35	64095	NM_022320	1	1	1	0	1	1	0	0	0	1	1	1	8
mmu-miR-669b-5p	MIMAT0003476	Atp1b4	67821	NM_133690	1	1	1	0	0	1	0	0	1	1	1	1	8
mmu-miR-669b-5p	MIMAT0003476	Lrrc8e	72267	NM_028175	1	1	1	0	0	1	0	0	1	1	1	1	8
mmu-miR-669b-5p	MIMAT0003476	Prg4	96875	NM_021400	1	1	1	0	1	1	0	0	0	1	1	1	8
mmu-miR-669b-5p	MIMAT0003476	Slc17a6	140919	NM_080853	1	1	0	0	0	1	1	0	1	1	1	1	8
mmu-miR-669b-5p	MIMAT0003476	Cytip	227929	NM_139200	1	1	1	0	0	1	0	0	1	1	1	1	8
mmu-miR-669b-5p	MIMAT0003476	Tnfrsf26	244237	NM_175649	1	1	1	0	0	1	0	0	1	1	1	1	8
mmu-miR-669b-5p	MIMAT0003476	Klhl31	244923	NM_172925	1	1	1	0	0	1	0	0	1	1	1	1	8
mmu-miR-669b-5p	MIMAT0003476	Gpr101	245424	NM_001033360	1	1	1	0	0	1	0	0	1	1	1	1	8
mmu-miR-669b-5p	MIMAT0003476	Treml2	328833	NM_001033405	1	1	1	0	0	1	0	0	1	1	1	1	8
mmu-miR-669b-5p	MIMAT0003476	Apold1	381823	NM_001109914	1	1	1	0	1	1	0	0	1	0	1	1	8
mmu-miR-96-5p	MIMAT0000541	Nts	67405	NM_024435	1	1	1	0	0	1	1	0	1	1	1	1	9
mmu-miR-96-5p	MIMAT0000541	C3ar1	12267	NM_009779	1	1	1	0	0	1	0	0	1	1	1	1	8
mmu-miR-96-5p	MIMAT0000541	Ggta1	14594	NM_010283	1	1	1	0	0	1	0	0	1	1	1	1	8
mmu-miR-96-5p	MIMAT0000541	Il18rap	16174	NM_010553	1	1	1	0	0	1	0	0	1	1	1	1	8
mmu-miR-96-5p	MIMAT0000541	Ccl9	20308	NM_011338	1	1	1	0	0	1	0	0	1	1	1	1	8
mmu-miR-96-5p	MIMAT0000541	Sim1	20464	NM_011376	1	1	1	0	0	1	0	0	1	1	1	1	8
mmu-miR-96-5p	MIMAT0000541	Ptges	64292	NM_022415	1	1	1	0	0	1	0	0	1	1	1	1	8
mmu-miR-96-5p	MIMAT0000541	Gpr101	245424	NM_001033360	1	1	1	0	0	1	0	0	1	1	1	1	8
mmu-miR-96-5p	MIMAT0000541	Dgkk	331374	NM_177914	1	1	1	0	0	1	1	0	1	0	1	1	8
mmu-miR-96-5p	MIMAT0000541	Gm14124	100216455	NM_001142410	1	1	1	0	1	1	0	0	0	1	1	1	8
mmu-miR-216b-5p	MIMAT0003729	Slc17a6	140919	NM_080853	1	1	1	0	1	1	1	0	1	0	1	1	9
mmu-miR-216b-5p	MIMAT0003729	Gm4951	240327	NM_001033767	1	1	1	0	1	1	0	0	1	1	1	1	9
mmu-miR-216b-5p	MIMAT0003729	Mmp8	17394	NM_008611	1	1	1	0	1	1	0	0	1	0	1	1	8
mmu-miR-216b-5p	MIMAT0003729	Tagln2	21346	NM_178598	1	1	1	0	0	1	0	0	1	1	1	1	8
mmu-miR-216b-5p	MIMAT0003729	Tnfaip2	21928	NM_009396	1	1	1	0	1	1	0	0	1	1	0	1	8
mmu-miR-216b-5p	MIMAT0003729	Nts	67405	NM_024435	1	1	1	0	1	1	0	0	1	0	1	1	8
mmu-miR-216b-5p	MIMAT0003729	Smim3	106878	NM_134133	1	1	1	0	0	1	0	0	1	1	1	1	8
mmu-miR-216b-5p	MIMAT0003729	Nlrp3	216799	NM_145827	1	1	1	0	1	1	0	0	1	0	1	1	8
mmu-miR-216b-5p	MIMAT0003729	Gpr101	245424	NM_001033360	1	1	1	0	1	1	0	0	1	0	1	1	8
mmu-miR-3470b	MIMAT0015641	Smyd1	12180	NM_001160127	1	1	1	0	1	1	0	0	0	1	1	1	8
mmu-miR-3470b	MIMAT0015641	Brs3	12209	NM_009766	1	1	1	0	1	1	0	0	0	1	1	1	8
mmu-miR-3470b	MIMAT0015641	Sim1	20464	NM_011376	1	1	1	0	1	1	0	0	0	1	1	1	8
mmu-miR-3470b	MIMAT0015641	Cytip	227929	NM_139200	1	1	1	0	1	1	0	0	0	1	1	1	8
mmu-miR-669c-5p	MIMAT0003479	Irs4	16370	NM_010572	1	1	1	0	1	1	0	0	1	1	1	1	9
mmu-miR-669c-5p	MIMAT0003479	Slc17a6	140919	NM_080853	1	1	1	0	0	1	1	0	1	1	1	1	9
mmu-miR-669c-5p	MIMAT0003479	Pgr15l	245526	NM_001033361	1	1	1	0	1	1	0	0	1	1	1	1	9
mmu-miR-669c-5p	MIMAT0003479	Cyp1b1	13078	NM_009994	1	1	1	0	0	1	0	0	1	1	1	1	8
mmu-miR-669c-5p	MIMAT0003479	Sim1	20464	NM_011376	1	1	1	0	0	1	0	0	1	1	1	1	8
mmu-miR-669c-5p	MIMAT0003479	Lrrc8e	72267	NM_028175	1	1	1	0	1	1	0	0	0	1	1	1	8
mmu-miR-669c-5p	MIMAT0003479	Arhgap36	75404	NM_001081123	1	1	1	0	1	1	0	0	1	0	1	1	8
mmu-miR-669o-5p	MIMAT0009421	Irs4	16370	NM_010572	1	1	1	0	1	1	0	0	0	1	1	1	8
mmu-miR-669o-5p	MIMAT0009421	B3gnt5	108105	NM_001159407	1	1	1	0	1	1	0	0	0	1	1	1	8
mmu-miR-7a-5p	MIMAT0000677	Gcnt1	14537	NM_173442	1	1	1	0	1	1	0	0	1	1	1	1	9
mmu-miR-7a-5p	MIMAT0000677	Irs4	16370	NM_010572	1	1	1	0	1	1	0	0	1	1	1	1	9
mmu-miR-7a-5p	MIMAT0000677	Selp	20344	NM_011347	1	1	1	0	1	1	0	0	1	1	1	1	9
mmu-miR-7a-5p	MIMAT0000677	Osmr	18414	NM_011019	1	1	1	0	0	1	0	0	1	1	1	1	8
mmu-miR-7a-5p	MIMAT0000677	Serpinf2	18816	NM_008878	1	1	1	0	0	1	0	0	1	1	1	1	8
mmu-miR-7a-5p	MIMAT0000677	Ccl9	20308	NM_011338	1	1	1	0	0	1	0	0	1	1	1	1	8
mmu-miR-7a-5p	MIMAT0000677	Cxcl2	20310	NM_009140	1	1	1	0	0	1	0	0	1	1	1	1	8
mmu-miR-7a-5p	MIMAT0000677	Tacr3	21338	NM_021382	1	1	1	0	0	1	0	0	1	1	1	1	8
mmu-miR-7a-5p	MIMAT0000677	Zfp36	22695	NM_011756	1	1	1	0	0	1	0	0	1	1	1	1	8
mmu-miR-7a-5p	MIMAT0000677	Aldh1a3	56847	NM_053080	1	1	1	0	0	1	0	0	1	1	1	1	8
mmu-miR-7a-5p	MIMAT0000677	Mylk2	228785	NM_001081044	1	1	1	0	0	1	0	0	1	1	1	1	8
