# Supplementary material for: Integration of Transcriptome Resequencing and Quantitative Proteomics Analyses of Collagenase VII-Induced Intracerebral Hemorrhage in Mice
Source: Front Genet. 2020 Dec 17;11:551065. doi: 10.3389/fgene.2020.551065 (PMC7793737; doi:10.3389/fgene.2020.551065)
Supplement: Supplementary Table 3 — Ninety six DEproteins between ICH and sham groups. [file Table_3.XLSX]

## Sheet: M10_candidates
Comparison (group1/group2)	Group	ProteinGroups	AVG Log2 Ratio	Absolute AVG Log2 Ratio	Qvalue	# of Ratios	UniProtIds	Genes	ProteinDescriptions	ProteinNames	# Unique Total Peptides	% Change	Ratio	Condition Numerator	Condition Denominator	GO Cellular Component	GO Molecular Function	GO Biological Process
ICH / sham	Q61838	Q61838	-3.27553	3.27553	4.08254e-71	149	Q61838	Pzp	Pregnancy zone protein	PZP_MOUSE	56	-89.6732	0.103268	WT	sham	NaN	NaN	NaN
ICH / sham	P07724	P07724	-1.97837	1.97837	5.00668e-56	267	P07724	Alb	Serum albumin	ALBU_MOUSE	64	-74.6224	0.253776	WT	sham	NaN	NaN	NaN
ICH / sham	Q921I1	Q921I1	-1.79582	1.79582	2.39115e-42	159	Q921I1	Tf	Serotransferrin	TRFE_MOUSE	44	-71.1991	0.288009	WT	sham	NaN	NaN	NaN
ICH / sham	P01027	P01027	-3.25869	3.25869	2.57537e-25	77	P01027	C3	Complement C3	CO3_MOUSE	65	-89.5519	0.104481	WT	sham	NaN	NaN	NaN
ICH / sham	Q00623	Q00623	-2.2177	2.2177	1.40782e-24	59	Q00623	Apoa1	Apolipoprotein A-I	APOA1_MOUSE	17	-78.5017	0.214983	WT	sham	NaN	NaN	NaN
ICH / sham	P28665	P28665	-2.48299	2.48299	6.32814e-21	65	P28665	Mug1	Murinoglobulin-1	MUG1_MOUSE	35	-82.1127	0.178873	WT	sham	NaN	NaN	NaN
ICH / sham	Q62188	Q62188	0.829607	0.829607	5.7872e-19	112	Q62188	Dpysl3	Dihydropyrimidinase-related protein 3	DPYL3_MOUSE	27	77.7201	1.7772	WT	sham	NaN	NaN	NaN
ICH / sham	Q8K0E8	Q8K0E8	-2.68399	2.68399	9.75046e-17	53	Q8K0E8	Fgb	Fibrinogen beta chain	FIBB_MOUSE	22	-84.4389	0.155611	WT	sham	NaN	NaN	NaN
ICH / sham	A8DUK4	A8DUK4	-1.63696	1.63696	5.97829e-16	164	A8DUK4	Hbbt1	Beta-globin	A8DUK4_MOUSE	33	-67.8467	0.321533	WT	sham	NaN	NaN	NaN
ICH / sham	Q9EQF6	Q9EQF6	-1.60051	1.60051	4.12915e-15	131	Q9EQF6	Dpysl5	Dihydropyrimidinase-related protein 5	DPYL5_MOUSE	33	-67.0241	0.329759	WT	sham	NaN	NaN	NaN
ICH / sham	E9PV24	E9PV24	-2.5046	2.5046	5.184e-15	52	E9PV24	Fga	Fibrinogen alpha chain	FIBA_MOUSE	22	-82.3787	0.176213	WT	sham	NaN	NaN	NaN
ICH / sham	Q8CA95	Q8CA95	1.20416	1.20416	2.23196e-14	49	Q8CA95	Pde10a	cAMP and cAMP-inhibited cGMP 3',5'-cyclic phosphodiesterase 10A	PDE10_MOUSE	26	130.403	2.30403	WT	sham	NaN	NaN	NaN
ICH / sham	Q03517	Q03517	0.731694	0.731694	3.74097e-13	49	Q03517	Scg2	Secretogranin-2	SCG2_MOUSE	20	66.0588	1.66059	WT	sham	NaN	NaN	NaN
ICH / sham	A0A0A0MQA3;P07758	A0A0A0MQA3;P07758	-1.78127	1.78127	5.57317e-13	52	A0A0A0MQA3;P07758	Serpina1a	Alpha-1-antitrypsin 1-1	A0A0A0MQA3_MOUSE;A1AT1_MOUSE	15	-70.9073	0.290927	WT	sham	NaN	NaN	NaN
ICH / sham	Q3UYN2;Q9Z140	Q3UYN2;Q9Z140	-0.698866	0.698866	8.84437e-13	89	Q3UYN2;Q9Z140	Cpne6	Copine-6	Q3UYN2_MOUSE;CPNE6_MOUSE	27	-38.3944	0.616056	WT	sham	NaN	NaN	NaN
ICH / sham	A0A0R4J0I1	A0A0R4J0I1	-1.77889	1.77889	1.59207e-12	53	A0A0R4J0I1	Serpina3k	MCG1051009	A0A0R4J0I1_MOUSE	16	-70.8593	0.291407	WT	sham	NaN	NaN	NaN
ICH / sham	A0A087WR50;A0A087WSN6;B9EHT6;P11276;Q3UHL6	A0A087WR50;A0A087WSN6;B9EHT6;P11276;Q3UHL6	-2.02872	2.02872	2.15913e-12	35	A0A087WR50;A0A087WSN6;B9EHT6;P11276;Q3UHL6	Fn1	Fibronectin	A0A087WR50_MOUSE;A0A087WSN6_MOUSE;B9EHT6_MOUSE;FINC_MOUSE;Q3UHL6_MOUSE	34	-75.4928	0.245072	WT	sham	NaN	NaN	NaN
ICH / sham	P20060	P20060	-1.26321	1.26321	1.21779e-11	57	P20060	Hexb	Beta-hexosaminidase subunit beta	HEXB_MOUSE	21	-58.3383	0.416617	WT	sham	NaN	NaN	NaN
ICH / sham	Q9CZS1	Q9CZS1	0.739194	0.739194	1.21779e-11	48	Q9CZS1	Aldh1b1	Aldehyde dehydrogenase X, mitochondrial	AL1B1_MOUSE	19	66.9243	1.66924	WT	sham	NaN	NaN	NaN
ICH / sham	Q3UER8;Q8VCM7	Q3UER8;Q8VCM7	-2.53537	2.53537	1.05755e-10	35	Q3UER8;Q8VCM7	Fgg	Fibrinogen gamma chain	Q3UER8_MOUSE;FIBG_MOUSE	15	-82.7504	0.172496	WT	sham	NaN	NaN	NaN
ICH / sham	Q99KE1	Q99KE1	0.804882	0.804882	1.05755e-10	26	Q99KE1	Me2	NAD-dependent malic enzyme, mitochondrial	MAOM_MOUSE	16	74.7003	1.747	WT	sham	NaN	NaN	NaN
ICH / sham	E9Q683;Q6PHS9	E9Q683;Q6PHS9	0.857901	0.857901	2.07371e-10	34	E9Q683;Q6PHS9	Cacna2d2	Voltage-dependent calcium channel subunit alpha-2/delta-2	E9Q683_MOUSE;CA2D2_MOUSE	18	81.24	1.8124	WT	sham	NaN	NaN	NaN
ICH / sham	P23953	P23953	-2.50599	2.50599	9.71935e-10	22	P23953	Ces1c	Carboxylesterase 1C	EST1C_MOUSE	14	-82.3955	0.176045	WT	sham	NaN	NaN	NaN
ICH / sham	B9EJ86	B9EJ86	0.583762	0.583762	1.19992e-09	36	B9EJ86	Osbpl8	Oxysterol-binding protein-related protein 8	OSBL8_MOUSE	19	49.8752	1.49875	WT	sham	NaN	NaN	NaN
ICH / sham	P84309	P84309	1.49605	1.49605	1.69615e-09	34	P84309	Adcy5	Adenylate cyclase type 5	ADCY5_MOUSE	19	182.07	2.8207	WT	sham	NaN	NaN	NaN
ICH / sham	Q06890	Q06890	-0.896255	0.896255	1.78699e-09	47	Q06890	Clu	Clusterin	CLUS_MOUSE	15	-46.272	0.53728	WT	sham	NaN	NaN	NaN
ICH / sham	Q62465	Q62465	0.668621	0.668621	2.40532e-09	42	Q62465	Vat1	Synaptic vesicle membrane protein VAT-1 homolog	VAT1_MOUSE	16	58.9553	1.58955	WT	sham	NaN	NaN	NaN
ICH / sham	Q91X72	Q91X72	-0.979274	0.979274	1.80439e-08	68	Q91X72	Hpx	Hemopexin	HEMO_MOUSE	23	-49.2765	0.507235	WT	sham	NaN	NaN	NaN
ICH / sham	P04919	P04919	-2.1155	2.1155	2.82352e-08	39	P04919	Slc4a1	Band 3 anion transport protein	B3AT_MOUSE	21	-76.9234	0.230766	WT	sham	NaN	NaN	NaN
ICH / sham	E9PZD8;G3X8Q5;G3X9T8;Q61147	E9PZD8;G3X8Q5;G3X9T8;Q61147	-1.00623	1.00623	3.29163e-08	33	E9PZD8;G3X8Q5;G3X9T8;Q61147	Cp	Ceruloplasmin	E9PZD8_MOUSE;G3X8Q5_MOUSE;G3X9T8_MOUSE;CERU_MOUSE	15	-50.2156	0.497844	WT	sham	NaN	NaN	NaN
ICH / sham	Q9QXV0	Q9QXV0	0.797059	0.797059	3.76408e-08	37	Q9QXV0	Pcsk1n	ProSAAS	PCSK1_MOUSE	9	73.7555	1.73756	WT	sham	NaN	NaN	NaN
ICH / sham	Q62443	Q62443	-0.61615	0.61615	2.36205e-07	33	Q62443	Nptx1	Neuronal pentraxin-1	NPTX1_MOUSE	12	-34.759	0.65241	WT	sham	NaN	NaN	NaN
ICH / sham	Q01065	Q01065	0.988283	0.988283	4.64757e-07	50	Q01065	Pde1b	Calcium/calmodulin-dependent 3',5'-cyclic nucleotide phosphodiesterase 1B	PDE1B_MOUSE	17	98.3823	1.98382	WT	sham	NaN	NaN	NaN
ICH / sham	P15327	P15327	-0.835755	0.835755	6.41974e-07	30	P15327	Bpgm	Bisphosphoglycerate mutase	PMGE_MOUSE	9	-43.971	0.56029	WT	sham	NaN	NaN	NaN
ICH / sham	Q3UQ44	Q3UQ44	-0.856022	0.856022	7.6451e-07	19	Q3UQ44	Iqgap2	Ras GTPase-activating-like protein IQGAP2	IQGA2_MOUSE	28	-44.7526	0.552474	WT	sham	NaN	NaN	NaN
ICH / sham	A0A1L1SQE2;E9QP54;Q8K3E5	A0A1L1SQE2;E9QP54;Q8K3E5	1.05792	1.05792	9.9699e-07	17	A0A1L1SQE2;E9QP54;Q8K3E5	Ahi1	Jouberin	A0A1L1SQE2_MOUSE;E9QP54_MOUSE;AHI1_MOUSE	13	108.192	2.08192	WT	sham	NaN	NaN	NaN
ICH / sham	E9Q704;F8VQA4;P97467	E9Q704;F8VQA4;P97467	0.591459	0.591459	1.85185e-06	15	E9Q704;F8VQA4;P97467	Pam	Peptidyl-glycine alpha-amidating monooxygenase	E9Q704_MOUSE;F8VQA4_MOUSE;AMD_MOUSE	13	50.677	1.50677	WT	sham	NaN	NaN	NaN
ICH / sham	A0A0R3P9D0;Q7TPB0	A0A0R3P9D0;Q7TPB0	0.767927	0.767927	2.19478e-06	18	A0A0R3P9D0;Q7TPB0	Plppr3	Phospholipid phosphatase-related protein type 3	A0A0R3P9D0_MOUSE;PLPR3_MOUSE	10	70.2821	1.70282	WT	sham	NaN	NaN	NaN
ICH / sham	O88533	O88533	0.813883	0.813883	2.21402e-06	28	O88533	Ddc	Aromatic-L-amino-acid decarboxylase	DDC_MOUSE	15	75.7937	1.75794	WT	sham	NaN	NaN	NaN
ICH / sham	P13634	P13634	-1.70689	1.70689	9.04318e-06	19	P13634	Ca1	Carbonic anhydrase 1	CAH1_MOUSE	11	-69.3681	0.306319	WT	sham	NaN	NaN	NaN
ICH / sham	Q91VB8	Q91VB8	-1.51829	1.51829	9.22873e-06	115	Q91VB8	Hba-a2	Alpha globin 1	Q91VB8_MOUSE	26	-65.0901	0.349099	WT	sham	NaN	NaN	NaN
ICH / sham	P54830	P54830	0.629303	0.629303	1.53547e-05	27	P54830	Ptpn5	Tyrosine-protein phosphatase non-receptor type 5	PTN5_MOUSE	10	54.6818	1.54682	WT	sham	NaN	NaN	NaN
ICH / sham	Q61233	Q61233	-0.886227	0.886227	2.59421e-05	26	Q61233	Lcp1	Plastin-2	PLSL_MOUSE	19	-45.8973	0.541027	WT	sham	NaN	NaN	NaN
ICH / sham	P21836	P21836	1.06661	1.06661	3.09513e-05	20	P21836	Ache	Acetylcholinesterase	ACES_MOUSE	9	109.45	2.0945	WT	sham	NaN	NaN	NaN
ICH / sham	Q80TB8	Q80TB8	0.69446	0.69446	5.10458e-05	49	Q80TB8	Vat1l	Synaptic vesicle membrane protein VAT-1 homolog-like	VAT1L_MOUSE	13	61.8279	1.61828	WT	sham	NaN	NaN	NaN
ICH / sham	P98086	P98086	-0.878258	0.878258	6.33049e-05	13	P98086	C1qa	Complement C1q subcomponent subunit A	C1QA_MOUSE	4	-45.5976	0.544024	WT	sham	NaN	NaN	NaN
ICH / sham	P26645	P26645	0.587255	0.587255	7.43937e-05	42	P26645	Marcks	Myristoylated alanine-rich C-kinase substrate	MARCS_MOUSE	11	50.2386	1.50239	WT	sham	NaN	NaN	NaN
ICH / sham	P14106	P14106	-1.16568	1.16568	7.43937e-05	9	P14106	C1qb	Complement C1q subcomponent subunit B	C1QB_MOUSE	4	-55.4246	0.445754	WT	sham	NaN	NaN	NaN
ICH / sham	P29699	P29699	-2.13018	2.13018	9.20356e-05	19	P29699	Ahsg	Alpha-2-HS-glycoprotein	FETUA_MOUSE	6	-77.1571	0.228429	WT	sham	NaN	NaN	NaN
ICH / sham	A0A0R4J038;D3YTY9;O08677	A0A0R4J038;D3YTY9;O08677	-3.61445	3.61445	0.000106504	13	A0A0R4J038;D3YTY9;O08677	Kng1	Kininogen-1	A0A0R4J038_MOUSE;D3YTY9_MOUSE;KNG1_MOUSE	14	-91.8352	0.0816476	WT	sham	NaN	NaN	NaN
ICH / sham	P24529	P24529	1.61216	1.61216	0.000106504	22	P24529	Th	Tyrosine 3-monooxygenase	TY3H_MOUSE	18	205.709	3.05709	WT	sham	NaN	NaN	NaN
ICH / sham	Q66L47;Q8CGK7	Q66L47;Q8CGK7	1.19588	1.19588	0.000115421	15	Q66L47;Q8CGK7	Gnal	Guanine nucleotide binding protein, alpha stimulating, olfactory type;Guanine nucleotide-binding protein G(olf) subunit alpha	Q66L47_MOUSE;GNAL_MOUSE	6	129.085	2.29085	WT	sham	NaN	NaN	NaN
ICH / sham	P20918	P20918	-2.81809	2.81809	0.000133082	9	P20918	Plg	Plasminogen	PLMN_MOUSE	23	-85.8202	0.141798	WT	sham	NaN	NaN	NaN
ICH / sham	Q8BWS5	Q8BWS5	1.16104	1.16104	0.000193529	19	Q8BWS5	Gprin3	G protein-regulated inducer of neurite outgrowth 3	GRIN3_MOUSE	15	123.619	2.23619	WT	sham	NaN	NaN	NaN
ICH / sham	P07309	P07309	-1.60313	1.60313	0.000194046	17	P07309	Ttr	Transthyretin	TTHY_MOUSE	6	-67.0838	0.329162	WT	sham	NaN	NaN	NaN
ICH / sham	G3X8T9	G3X8T9	-1.36313	1.36313	0.000220678	10	G3X8T9	Serpina3n	Serine (Or cysteine) peptidase inhibitor, clade A, member 3N, isoform CRA_a	G3X8T9_MOUSE	13	-61.1261	0.388739	WT	sham	NaN	NaN	NaN
ICH / sham	Q60829	Q60829	1.31562	1.31562	0.000221416	31	Q60829	Ppp1r1b	Protein phosphatase 1 regulatory subunit 1B	PPR1B_MOUSE	11	148.91	2.4891	WT	sham	NaN	NaN	NaN
ICH / sham	Q00897	Q00897	-2.40581	2.40581	0.000237172	9	Q00897	Serpina1d	Alpha-1-antitrypsin 1-4	A1AT4_MOUSE	5	-81.1297	0.188703	WT	sham	NaN	NaN	NaN
ICH / sham	Q8BNN1	Q8BNN1	0.707555	0.707555	0.000483125	11	Q8BNN1	Spata2l	Spermatogenesis-associated protein 2-like protein	SPA2L_MOUSE	7	63.3034	1.63303	WT	sham	NaN	NaN	NaN
ICH / sham	A0A0A6YY53;F6TQW2	A0A0A6YY53;F6TQW2	-3.85038	3.85038	0.00109144	9	A0A0A6YY53;F6TQW2	Ighg2c	Immunoglobulin heavy constant gamma 2C (Fragment)	A0A0A6YY53_MOUSE;F6TQW2_MOUSE	8	-93.067	0.0693301	WT	sham	NaN	NaN	NaN
ICH / sham	P61458	P61458	0.895377	0.895377	0.00111772	9	P61458	Pcbd1	Pterin-4-alpha-carbinolamine dehydratase	PHS_MOUSE	3	86.0095	1.8601	WT	sham	NaN	NaN	NaN
ICH / sham	D3YXH0;P63054	D3YXH0;P63054	0.719398	0.719398	0.00139444	17	D3YXH0;P63054	Igsf5;Pcp4	Immunoglobulin superfamily member 5;Calmodulin regulator protein PCP4	D3YXH0_MOUSE;PCP4_MOUSE	3	64.6494	1.64649	WT	sham	NaN	NaN	NaN
ICH / sham	Q02105	Q02105	-1.05983	1.05983	0.00161973	12	Q02105	C1qc	Complement C1q subcomponent subunit C	C1QC_MOUSE	4	-52.0311	0.479689	WT	sham	NaN	NaN	NaN
ICH / sham	A0A075B5P3;A0A0A6YVP0	A0A075B5P3;A0A0A6YVP0	-3.9211	3.9211	0.00178983	7	A0A075B5P3;A0A0A6YVP0	Ighg2b	Immunoglobulin heavy constant gamma 2B (Fragment)	A0A075B5P3_MOUSE;A0A0A6YVP0_MOUSE	7	-93.3987	0.0660134	WT	sham	NaN	NaN	NaN
ICH / sham	Q61646	Q61646	-2.24511	2.24511	0.00250173	21	Q61646	Hp	Haptoglobin	HPT_MOUSE	14	-78.9062	0.210938	WT	sham	NaN	NaN	NaN
ICH / sham	F6VQZ6;Q3UH99	F6VQZ6;Q3UH99	-1.42736	1.42736	0.00251221	5	F6VQZ6;Q3UH99	Shisa6	Protein shisa-6 homolog (Fragment);Protein shisa-6 homolog	F6VQZ6_MOUSE;SHSA6_MOUSE	5	-62.819	0.37181	WT	sham	NaN	NaN	NaN
ICH / sham	Q8BGN8	Q8BGN8	-0.814789	0.814789	0.00282164	9	Q8BGN8	Synpr	Synaptoporin	SYNPR_MOUSE	4	-43.1508	0.568492	WT	sham	NaN	NaN	NaN
ICH / sham	Q01279	Q01279	-0.993363	0.993363	0.00282164	12	Q01279	Egfr	Epidermal growth factor receptor	EGFR_MOUSE	16	-49.7694	0.502306	WT	sham	NaN	NaN	NaN
ICH / sham	Q8C413;Q91WG7	Q8C413;Q91WG7	-0.774366	0.774366	0.00360566	14	Q8C413;Q91WG7	Dgkg	Diacylglycerol kinase;Diacylglycerol kinase gamma	Q8C413_MOUSE;DGKG_MOUSE	11	-41.5354	0.584646	WT	sham	NaN	NaN	NaN
ICH / sham	A2ARS0	A2ARS0	1.50333	1.50333	0.00433959	13	A2ARS0	Ankrd63	Ankyrin repeat domain-containing protein 63	ANR63_MOUSE	8	183.496	2.83496	WT	sham	NaN	NaN	NaN
ICH / sham	P21614	P21614	-1.54318	1.54318	0.00462923	11	P21614	Gc	Vitamin D-binding protein	VTDB_MOUSE	19	-65.6871	0.343129	WT	sham	NaN	NaN	NaN
ICH / sham	Q9ESM3	Q9ESM3	-1.56519	1.56519	0.00525048	6	Q9ESM3	Hapln2	Hyaluronan and proteoglycan link protein 2	HPLN2_MOUSE	6	-66.2066	0.337934	WT	sham	NaN	NaN	NaN
ICH / sham	Q8QZR5	Q8QZR5	-0.856328	0.856328	0.0063676	9	Q8QZR5	Gpt	Alanine aminotransferase 1	ALAT1_MOUSE	9	-44.7643	0.552357	WT	sham	NaN	NaN	NaN
ICH / sham	P22599	P22599	-1.45393	1.45393	0.00810188	9	P22599	Serpina1b	Alpha-1-antitrypsin 1-2	A1AT2_MOUSE	3	-63.4975	0.365025	WT	sham	NaN	NaN	NaN
ICH / sham	O35474;Q8C4U8	O35474;Q8C4U8	-0.651921	0.651921	0.00827745	4	O35474;Q8C4U8	Edil3	EGF-like repeat and discoidin I-like domain-containing protein 3	EDIL3_MOUSE;Q8C4U8_MOUSE	6	-36.3568	0.636432	WT	sham	NaN	NaN	NaN
ICH / sham	P01898	P01898	-1.48981	1.48981	0.0083173	11	P01898	H2-Q10	H-2 class I histocompatibility antigen, Q10 alpha chain	HA10_MOUSE	8	-64.394	0.35606	WT	sham	NaN	NaN	NaN
ICH / sham	Q80YA9	Q80YA9	-1.38093	1.38093	0.00868115	77	Q80YA9	Cnksr2	Connector enhancer of kinase suppressor of ras 2	CNKR2_MOUSE	28	-61.603	0.38397	WT	sham	NaN	NaN	NaN
ICH / sham	P16045	P16045	-0.711908	0.711908	0.00958257	21	P16045	Lgals1	Galectin-1	LEG1_MOUSE	5	-38.9488	0.610512	WT	sham	NaN	NaN	NaN
ICH / sham	Q8K1B8	Q8K1B8	-0.960514	0.960514	0.0111108	8	Q8K1B8	Fermt3	Fermitin family homolog 3	URP2_MOUSE	13	-48.6126	0.513874	WT	sham	NaN	NaN	NaN
ICH / sham	H3BKH3;Q8VI24	H3BKH3;Q8VI24	-0.988937	0.988937	0.0120351	4	H3BKH3;Q8VI24	Satb2	DNA-binding protein SATB;DNA-binding protein SATB2	H3BKH3_MOUSE;SATB2_MOUSE	3	-49.6151	0.503849	WT	sham	NaN	NaN	NaN
ICH / sham	Q9QUN9	Q9QUN9	-1.05941	1.05941	0.014918	5	Q9QUN9	Dkk3	Dickkopf-related protein 3	DKK3_MOUSE	5	-52.0171	0.479829	WT	sham	NaN	NaN	NaN
ICH / sham	Q923D2	Q923D2	-0.589218	0.589218	0.0156864	25	Q923D2	Blvrb	Flavin reductase (NADPH)	BLVRB_MOUSE	10	-33.5297	0.664703	WT	sham	NaN	NaN	NaN
ICH / sham	Q01339	Q01339	-1.68243	1.68243	0.0201409	2	Q01339	Apoh	Beta-2-glycoprotein 1	APOH_MOUSE	10	-68.8442	0.311558	WT	sham	NaN	NaN	NaN
ICH / sham	P09813	P09813	-1.36194	1.36194	0.0221774	5	P09813	Apoa2	Apolipoprotein A-II	APOA2_MOUSE	2	-61.094	0.38906	WT	sham	NaN	NaN	NaN
ICH / sham	A0A0R4J1B4;E9Q5K8;E9Q604;G5E8F1;P05555;Q3U1U4	A0A0R4J1B4;E9Q5K8;E9Q604;G5E8F1;P05555;Q3U1U4	-0.749502	0.749502	0.022386	12	A0A0R4J1B4;E9Q5K8;E9Q604;G5E8F1;P05555;Q3U1U4	Itgam	Integrin alpha-M;Integrin alpha-M;Integrin alpha M, isoform CRA_a;Integrin alpha-M;Integrin alpha-M;Integrin alpha-M	A0A0R4J1B4_MOUSE;E9Q5K8_MOUSE;E9Q604_MOUSE;G5E8F1_MOUSE;ITAM_MOUSE;Q3U1U4_MOUSE	4	-40.5191	0.594809	WT	sham	NaN	NaN	NaN
ICH / sham	Q8R138	Q8R138	0.607478	0.607478	0.0307732	2	Q8R138	Tmem119	Transmembrane protein 119	TM119_MOUSE	1	52.3594	1.52359	WT	sham	NaN	NaN	NaN
ICH / sham	O35668	O35668	0.891682	0.891682	0.0324098	5	O35668	Hap1	Huntingtin-associated protein 1	HAP1_MOUSE	14	85.5337	1.85534	WT	sham	NaN	NaN	NaN
ICH / sham	E9Q4A0;Q9DCB4	E9Q4A0;Q9DCB4	0.627305	0.627305	0.0385127	4	E9Q4A0;Q9DCB4	Arpp21	cAMP-regulated phosphoprotein 21	E9Q4A0_MOUSE;ARP21_MOUSE	2	54.4677	1.54468	WT	sham	NaN	NaN	NaN
ICH / sham	Q61781	Q61781	-0.805808	0.805808	0.0400148	23	Q61781	Krt14	Keratin, type I cytoskeletal 14	K1C14_MOUSE	11	-42.7958	0.572042	WT	sham	NaN	NaN	NaN
ICH / sham	Q61247	Q61247	-1.1775	1.1775	0.0413184	6	Q61247	Serpinf2	Alpha-2-antiplasmin	A2AP_MOUSE	6	-55.7884	0.442116	WT	sham	NaN	NaN	NaN
ICH / sham	A0A075B5P6;A0A075B6A0;P01872	A0A075B5P6;A0A075B6A0;P01872	-3.49221	3.49221	0.0416662	5	A0A075B5P6;A0A075B6A0;P01872	Ighm	Ig mu chain C region (Fragment);Ig mu chain C region (Fragment);Ig mu chain C region	A0A075B5P6_MOUSE;A0A075B6A0_MOUSE;IGHM_MOUSE	12	-91.1133	0.0888672	WT	sham	NaN	NaN	NaN
ICH / sham	E9PYB4	E9PYB4	-1.64511	1.64511	0.0432484	6	E9PYB4	Olfr613	Olfactory receptor 613	E9PYB4_MOUSE	1	-68.0279	0.319721	WT	sham	NaN	NaN	NaN
ICH / sham	Q60674	Q60674	-1.88377	1.88377	0.0436771	6	Q60674	Nr1d2	Nuclear receptor subfamily 1 group D member 2	NR1D2_MOUSE	2	-72.9025	0.270975	WT	sham	NaN	NaN	NaN
ICH / sham	P51910	P51910	-1.75622	1.75622	0.0453122	4	P51910	Apod	Apolipoprotein D	APOD_MOUSE	6	-70.3977	0.296023	WT	sham	NaN	NaN	NaN
ICH / sham	P22005	P22005	0.91786	0.91786	0.047458	8	P22005	Penk	Proenkephalin-A	PENK_MOUSE	4	88.9311	1.88931	WT	sham	NaN	NaN	NaN
ICH / sham	O70362;Q8VCU2	O70362;Q8VCU2	-1.05582	1.05582	0.0481808	5	O70362;Q8VCU2	Gpld1	Phosphatidylinositol-glycan-specific phospholipase D;Glycosylphosphatidylinositol specific phospholipase D1	PHLD_MOUSE;Q8VCU2_MOUSE	5	-51.8977	0.481023	WT	sham	NaN	NaN	NaN
